# Supplementary material for: Non-invasive diagnosis of esophageal cancer by a simplified circulating cell-free DNA methylation assay targeting OTOP2 and KCNA3: a double-blinded, multicenter, prospective study
Source: J Hematol Oncol. 2024 Jun 18;17:47. doi: 10.1186/s13045-024-01565-2 (PMC11186155; doi:10.1186/s13045-024-01565-2)
Supplement: Supplementary file 3 — Additional file 3. [file 13045_2024_1565_MOESM3_ESM.xlsx]

## Sheet: Table of Contents
Table of Contents
TableS1	Ct value of plasma methylated OTOP2 and KCNA3 in different groups.
TableS2	Ct value of plasma methylated OTOP2 and KCNA3 in different stages of EC.
TableS3	The detection rate of EC stratified by pathological type.
TableS4	Results for measurement of plasma methylated OTOP2, KCNA3, or either, in the diagnosis of EC in five cohorts, respectively.
TableS5	The detection rate of EC stratified by age, sex, smoking history, alcohol history, tumor size, tumor differentiation, and tumor location.
TableS6	The primers and probes used for KCNA3, OTOP2, and ACTB.
TableS7	The formula for the sample size calculation.

## Sheet: TableS1
Table S1. Ct value of plasma methylated OTOP2 and KCNA3 in different groups.
Group	OTOP2				KCNA3
	NO.	Median(IQR) (Ct value)	Mean(SD) (Ct value)		NO.	Median(IQR) (Ct value)	Mean(SD) (Ct value)
HC	65	50.00(50.00-50.00)	50.00(0.00)		65	50.00(50.00-50.00)	49.80(1.47)
BL	483	50.00(50.00-50.00)	49.58(2.28)		483	50.00(50.00-50.00)	49.73(1.85)
DSM	82	50.00(50.00-50.00)	49.00(3.33)		82	50.00(50.00-50.00)	48.56(4.18)
Non-DSM	81	50.00(50.00-50.00)	49.19(3.18)		81	50.00(50.00-50.00)	49.65(2.24)
HGIN	71	50.00(38.64-50.00)	45.72(6.05)		71	50.00(38.02-50.00)	45.00(6.35)
ESCC	310	37.99(36.23-50.00)	40.99(6.64)		310	37.40(35.83-50.00)	39.44(6.56)
EAC	14	37.12(34.90-50.00)	40.11(6.80)		14	35.42(32.92-38.04)	37.00(5.95)
other EC	10	35.51(34.48-50.00)	39.61(7.27)		10	36.03(32.38-41.93)	37.76(7.07)
Ct=cycle threshold. HC=healthy control. BL=benign lesion. DSM=digestive system malignancy. HGIN=high-grade intraepithelial neoplasia. ESCC=esophageal squamous cell carcinoma. EAC=esophageal adenocarcinoma. EC=esophageal cancer.

## Sheet: TableS2
Table S2. Ct value of plasma methylated OTOP2 and KCNA3 in different stages of EC.
Group	OTOP2				KCNA3
	NO.	Median(IQR) (Ct value)	Mean(SD) (Ct value)		NO.	Median(IQR) (Ct value)	Mean(SD) (Ct value)
Stage Ⅰ	93	50.00(37.45-50.00)	43.79(6.37)		93	38.26(36.94-50.00)	42.08(6.42)
Stage Ⅱ	102	37.99(36.08-50.00)	41.44(6.70)		102	37.17(34.65-38.96)	39.12(6.38)
Stage Ⅲ	107	37.73(35.48-39.21)	39.27(6.02)		107	37.29(34.04-38.67)	38.28(6.28)
Stage Ⅳ	32	35.05(33.40-37.77)	36.39(5.26)		32	33.33(32.01-37.11)	35.06(5.09)
Ct=cycle threshold. EC=esophageal cancer

## Sheet: TableS3
Table S3. The detection rate of EC stratified by Pathological type.
Group	Predicated Negative	Predicted positive	Positive rate	P value
ESCC	39	271	0.874	0.9524
EAC	2	12	0.857
other EC	1	9	0.9
ESCC=esophageal squamous cell carcinoma. EAC=esophageal adenocarcinoma. EC=esophageal cancer.

## Sheet: TableS4
Table S4. Results for measurement of plasma methylated OTOP2, KCNA3, or either, in the diagnosis of EC in 5 cohorts, respectively.
	No.	AUC(95%Cl)	Sensitivity(%, 95%CI)	Specificity(%, 95%CI)	PPV(%, 95%CI)	NPV(%, 95%CI)	Positive LR(95%CI)	Negative LR(95%CI)
CH cohort: EC vs Control	72 vs 123
OTOP2		0.869(0.808-0.930)	77.8(66.9-85.8)	95.9(90.8-98.3)	91.8(82.5-96.4)	88.1(82.7-91.9)	19.133(8.037-45.550)	0.232(0.150-0.357)
KCNA3		0.858(0.795-0.920)	76.4(65.4-84.7)	95.1(89.8-97.8)	90.2(80.6-95.3)	87.3(81.9-91.3)	15.660(7.101-34.536)	0.248(0.164-0.377)
OTOP2+KCNA3		0.901(0.849-0.953)	87.5(77.9-93.3)	92.7(86.7-96.1)	87.5(78.8-93.0)	92.7(87.3-95.9)	11.958(6.337-22.566)	0.135(0.073-0.249)
SJ cohort: EC vs Control	51 vs 144
OTOP2		0.822(0.742-0.902)	68.6(55.0-79.7)	95.8(91.2-98.1)	85.4(72.3-92.9)	89.6(85.2-92.8)	16.471(7.364-36.840)	0.327(0.218-0.492)
KCNA3		0.869(0.797-0.940)	76.5(63.2-86.0)	97.2(93.1-99.0)	90.7(78.6-96.3)	92.1(87.7-95.0)	27.529(10.351-73.220)	0.242(0.147-0.397)
OTOP2+KCNA3		0.910(0.854-0.966)	88.2(76.6-94.5)	93.8(88.6-96.7)	83.3(72.5-90.5)	95.7(91.4-97.9)	14.118(7.441-26.787)	0.125(0.059-0.266)
XM cohort: EC vs Control	76 vs 159
OTOP2		0.833(0.769-0.898)	71.1(60.0-80.0)	95.6(91.2-97.9)	88.5(78.7-94.2)	87.4(82.9-90.8)	16.139(7.713-33.772)	0.303(0.213-0.431)
KCNA3		0.863(0.803-0.923)	76.3(65.6-84.5)	96.2(92.0-98.3)	90.6(81.4-95.5)	89.5(85.0-92.7)	20.224(9.134-44.778)	0.246(0.164-0.369)
OTOP2+KCNA3		0.907(0.860-0.953)	89.5(80.6-94.6)	91.8(86.5-95.2)	84.0(75.5-89.9)	94.8(90.4-97.2)	10.943(6.463-18.529)	0.115(0.059-0.221)
HN cohort: EC vs Control	95 vs 139
OTOP2		0.773(0.707-0.840)	59.0(48.9-68.3)	95.7(90.9-98.0)	90.3(80.7-95.4)	77.3(72.8-81.3)	13.656(6.133-30.407)	0.429(0.336-0.547)
KCNA3		0.868(0.814-0.923)	75.8(66.3-83.3)	97.8(93.9-99.4)	96.0(88.6-98.7)	85.5(80.5-89.4)	35.116(11.399-108.173)	0.247(0.173-0.353)
OTOP2+KCNA3		0.899(0.852-0.946)	86.3(78.0-91.8)	93.5(88.2-96.6)	90.1(82.8-94.5)	90.9(85.8-94.3)	13.331(7.051-25.203)	0.146(0.088-0.243)
HB cohort: EC vs Control	40 vs 146
OTOP2		0.774(0.675-0.872)	57.5(42.2-71.5)	97.3(93.2-98.9)	85.2(67.8-94.0)	89.3(85.3-92.3)	20.988(7.701-57.195)	0.437(0.304-0.627)
KCNA3		0.836(0.748-0.924)	70.0(54.6-81.9)	97.3(93.2-98.9)	87.5(72.3-94.9)	92.2(88.1-95.0)	25.550(9.517-68.593)	0.308(0.192-0.496)
OTOP2+KCNA3		0.898(0.829-0.966)	85.0(70.9-93.0)	94.5(89.6-97.2)	81.0(68.2-89.4)	95.8(91.7-98.0)	15.513(7.811-30.809)	0.159(0.076-0.332)
EC=esophageal cancer. AUC=The area under the receiver operating characteristic curve. PPV=positive predictive value. NPV=negative predictive value. LR=likelihood ratio. CH=Shanghai Changhai Hospital. SJ=Shengjing Hospital of China Medical University. XM=Zhongshan Hospital Affiliated to Xiamen University. HN=Henan Provincial People’s Hospital. HB=The Second Hospital of Hebei Medical University.

## Sheet: TableS5
Table S5. The detection rate of EC stratified by age, sex, smoking history, alcohol history, tumor size, tumor differentiation, and tumor location.
Group	Predicated Negative	Predicted positive	Positive rate	P value
Age				0.4169
≥55	36	263	0.88
40-55	6	29	0.829
Sex				0.5636
Female	8	68	0.895
Male	35	224	0.865
Smoking history				0.8668
Smokers	24	174	0.879
Non-smokers	18	118	0.868
Alcohol history				0.603
Drinkers	16	98	0.86
Non-drinkers	26	194	0.882
Tumor size				0.013
＜3cm	30	148	0.832
≥3cm	12	144	0.923
Tumor diferentiation				0.1667
moderately/well differentiated	39	246	0.863
poorly/not differentiated	3	46	0.939
Tumor location				0.2135
Lower	13	74	0.851
Middle	28	185	0.869
Upper	1	31	0.969
EC=esophageal cancer.

## Sheet: TableS6
Table S6. The primers and probes used for KCNA3, OTOP2, and ACTB.
Target	Description	Sequence (5'-3')
KCNA3	Primer (Forward)	AAAGAGCGGGACGGGCGTTC
	Primer (Reverse)	AGCCCCTCCCCTACGAAAAG
	Probe	CTCCGCGTCCCCTTA
OTOP2	Primer (Forward)	CCCCTTCGATTGTATTTCGGTTC
	Primer (Reverse)	CCCTAACCCCCAACTCCACG
	Probe	CTCCAAACCCAACCAAAT
ACTB	Primer (Forward)	AAGGTGGTTGGGTGGTTGTTTTG
	Primer (Reverse)	AATAACACCCCCACCCTGC
	Probe	GGAGTGGTTTTTGGGTTTG

## Sheet: TableS7
Table S7. The formula for the sample size calculation.
Where n is the estimated sample size, Z(1-α⁄2), Z(1-β) is the standard normal deviate according to the desired confidence level of type I error (α) and power (1-β), PT denotes the pre-determined value of sensitivity (or specificity) of the test to be evaluated, and P0 denotes the clinically acceptable criterion. The hypothetical 95% lower boundary of sensitivity and specificity of the clinical cr…
